# Supplementary material for: An Effective Mechanism for the Early Detection and Containment of Healthcare Worker Infections in the Setting of the COVID-19 Pandemic: A Systematic Review and Meta-Synthesis
Source: Int J Environ Res Public Health. 2022 May 13;19(10):5943. doi: 10.3390/ijerph19105943 (PMC9141359; doi:10.3390/ijerph19105943)
Supplement: Supplementary file 1 [file ijerph-19-05943-s001.zip]

Archive with 2 entries (2 files):
- Supplementary material-File S2_MOOSE_Checklist for ijerph-1731208.pdf
- Supplementary material-File S1 PRISMA checklist-for IJERPH-1731208.pdf
